# Supplementary material for: Novel Hemizygous IL2RG p.(Pro58Ser) Mutation Impairs IL-2 Receptor Complex Expression on Lymphocytes Causing X-Linked Combined Immunodeficiency
Source: J Clin Immunol. 2020 Feb 19;40(3):503–14. doi: 10.1007/s10875-020-00745-2 (PMC7142052; doi:10.1007/s10875-020-00745-2)
Supplement: Supplementary file 4 — (XLsX 51.4 kb) [file 10875_2020_745_MOESM4_ESM.xlsx]

## Sheet: Sheet2
Table S7. The high-confidence protein-protein interactions of WT and P58S-mutant IL2RG. The bait normalized relative protein abundances (% to the IL2RG) were calculated from the spectral counts. The MS-interactome data was filtered against GFP controls.
Each sample was analyzed in four replicate MS/MS runs. Statistical difference between WT and P58S-mutant was calculated with Student's t-test, and the fold changes were presented as linear and log2 values.
			P58S-mutant					WT-IL2RG					P58S vs WT
Accession	Protein names	Gene Symbol	Replicate1	Replicate2	Replicate3	Replicate4	Average	Replicate1	Replicate2	Replicate3	Replicate4	Average	p-value	Fold changes (FC)	FC log2
Q8WXH0	Nesprin-2 (Nuclear envelope spectrin repeat protein 2) (Nucleus and actin connecting element protein) (Protein NUANCE) (Synaptic nuclear envelope protein 2) (Syne-2)	SYNE2	8.57143	9.67742	8.33333	10.8108	9.34825	0	0	0	0	0	3.08748e-07	Only P58S-mutant	Only P58S-mutant
O95210	Starch-binding domain-containing protein 1 (Genethonin-1) (Glycophagy cargo receptor STBD1)	FAM47E-STBD1	17.1429	12.9032	11.1111	13.5135	13.6677	0	0	0	0	0	5.39946e-06	Only P58S-mutant	Only P58S-mutant
Q9Y2H6	Fibronectin type-III domain-containing protein 3A (Human gene expressed in odontoblasts)	FNDC3A	8.57143	16.129	13.8889	18.9189	14.3771	0	0	0	0	0	0.000140973	Only P58S-mutant	Only P58S-mutant
Q9BTX1	Nucleoporin NDC1 (hNDC1) (Transmembrane protein 48)	NDC1	17.1429	19.3548	8.33333	10.8108	13.9105	0	0	0	0	0	0.000489427	Only P58S-mutant	Only P58S-mutant
P49069	Calcium signal-modulating cyclophilin ligand (CAML)	Invalid identifier / gene not available	2.85714	6.45161	5.55556	8.10811	5.7431	0	0	0	0	0	0.000566155	Only P58S-mutant	Only P58S-mutant
Q96CP6	GRAM domain-containing protein 1A	GRAMD1A	8.57143	3.22581	5.55556	5.40541	5.68955	0	0	0	0	0	0.000600507	Only P58S-mutant	Only P58S-mutant
Q86XL3	Ankyrin repeat and LEM domain-containing protein 2 (LEM domain-containing protein 4)	ANKLE2	25.7143	22.5806	8.33333	16.2162	18.2111	0	0	0	0	0	0.00100886	Only P58S-mutant	Only P58S-mutant
Q92575	UBX domain-containing protein 4 (Erasin) (UBX domain-containing protein 2)	UBXN4	11.4286	3.22581	8.33333	5.40541	7.09828	0	0	0	0	0	0.00268914	Only P58S-mutant	Only P58S-mutant
Q96HY6	DDRGK domain-containing protein 1 (Dashurin) (UFM1-binding and PCI domain-containing protein 1)	DDRGK1	8.57143	12.9032	8.33333	2.7027	8.12767	0	0	0	0	0	0.00306204	Only P58S-mutant	Only P58S-mutant
Q9HBM0	Vezatin	Invalid identifier / gene not available	22.8571	22.5806	13.8889	13.5135	18.21	0	0	0	3.0303	0.757576	0.00015936	24.0373	4.5872
Q9BZF1	Oxysterol-binding protein-related protein 8 (ORP-8) (OSBP-related protein 8)	OSBPL8	17.1429	25.8065	19.4444	24.3243	21.6795	0	3.84615	0	0	0.961538	1.56117e-05	22.5467	4.49484
Q07065	Cytoskeleton-associated protein 4 (63-kDa cytoskeleton-linking membrane protein) (Climp-63) (p63)	CKAP4	45.7143	35.4839	27.7778	29.7297	34.6764	0	0	3.125	3.0303	1.53883	3.83029e-05	22.5343	4.49405
Q9NXE4	Sphingomyelin phosphodiesterase 4 (EC 3.1.4.12) (Neutral sphingomyelinase 3) (nSMase-3) (nSMase3) (Neutral sphingomyelinase III)	SMPD4	20	29.0323	25	32.4324	26.6162	0	0	3.125	3.0303	1.53883	1.9782e-05	17.2964	4.1124
Q8NEN9	PDZ domain-containing protein 8 (Sarcoma antigen NY-SAR-84/NY-SAR-104)	PDZD8	20	22.5806	11.1111	10.8108	16.1256	0	3.84615	0	0	0.961538	0.000973095	16.7707	4.06787
O00264	Membrane-associated progesterone receptor component 1 (mPR)	PGRMC1	11.4286	6.45161	8.33333	8.10811	8.58041	0	0	0	3.0303	0.757576	0.00022494	11.3261	3.50158
Q96AG4	Leucine-rich repeat-containing protein 59 (Ribosome-binding protein p34) (p34)	LRRC59	11.4286	12.9032	8.33333	5.40541	9.51763	0	3.84615	0	0	0.961538	0.0014675	9.89834	3.30719
O75694	Nuclear pore complex protein Nup155 (155 kDa nucleoporin) (Nucleoporin Nup155)	NUP155	8.57143	9.67742	2.77778	5.40541	6.60801	0	0	3.125	0	0.78125	0.00678014	8.45825	3.08036
Q96JB5	CDK5 regulatory subunit-associated protein 3 (CDK5 activator-binding protein C53) (LXXLL/leucine-zipper-containing ARF-binding protein) (Protein HSF-27)	CDK5RAP3	17.1429	16.129	13.8889	16.2162	15.8442	0	7.69231	0	0	1.92308	0.000110979	8.23901	3.04247
Q5HYI8	Rab-like protein 3	RABL3	2.85714	6.45161	5.55556	10.8108	6.41878	0	0	3.125	0	0.78125	0.00981156	8.21604	3.03844
O75396	Vesicle-trafficking protein SEC22b (ER-Golgi SNARE of 24 kDa) (ERS-24) (ERS24) (SEC22 vesicle-trafficking protein homolog B) (SEC22 vesicle-trafficking protein-like 1)	Invalid identifier / gene not available	5.71429	6.45161	8.33333	2.7027	5.80048	0	0	3.125	0	0.78125	0.00480589	7.42462	2.89232
Q86Y07	Serine/threonine-protein kinase VRK2 (EC 2.7.11.1) (Vaccinia-related kinase 2)	VRK2	11.4286	22.5806	19.4444	16.2162	17.4175	3.7037	0	3.125	3.0303	2.46475	0.000266176	7.06662	2.82102
Q96A33	Coiled-coil domain-containing protein 47	CCDC47	28.5714	29.0323	33.3333	21.6216	28.1397	7.40741	3.84615	3.125	3.0303	4.35222	1.78252e-05	6.46559	2.69278
Q9Y5M8	Signal recognition particle receptor subunit beta (SR-beta) (Protein APMCF1)	SRPRB	5.71429	6.45161	5.55556	5.40541	5.78171	3.7037	0	0	0	0.925926	0.000669153	6.24425	2.64253
P08240	Signal recognition particle receptor subunit alpha (SR-alpha) (Docking protein alpha) (DP-alpha)	SRPR	14.2857	19.3548	16.6667	18.9189	17.3065	0	0	9.375	3.0303	3.10133	0.000342956	5.58037	2.48036
Q9HDC5	Junctophilin-1 (JP-1) (Junctophilin type 1)	JPH1	11.4286	12.9032	13.8889	8.10811	11.5822	0	3.84615	0	6.06061	2.47669	0.00113984	4.67648	2.22542
P35610	Sterol O-acyltransferase 1 (EC 2.3.1.26) (Acyl-coenzyme A:cholesterol acyltransferase 1) (ACAT-1) (Cholesterol acyltransferase 1)	SOAT1	8.57143	9.67742	5.55556	2.7027	6.62678	0	0	3.125	3.0303	1.53883	0.0148833	4.30639	2.10648
O60858	E3 ubiquitin-protein ligase TRIM13 (EC 6.3.2.-) (B-cell chronic lymphocytic leukemia tumor suppressor Leu5) (Leukemia-associated protein 5) (Putative tumor suppressor RFP2) (RING finger protein 77) (Ret finger protein 2) (Tripartite motif-containing protein 13)	Invalid identifier / gene not available	11.4286	12.9032	8.33333	10.8108	10.869	0	3.84615	6.25	0	2.52404	0.00118229	4.30619	2.10641
Q9NQC3	Reticulon-4 (Foocen) (Neurite outgrowth inhibitor) (Nogo protein) (Neuroendocrine-specific protein) (NSP) (Neuroendocrine-specific protein C homolog) (RTN-x) (Reticulon-5)	RTN4	14.2857	6.45161	8.33333	8.10811	9.29469	0	7.69231	0	3.0303	2.68065	0.0195666	3.46732	1.79382
O15027	Protein transport protein Sec16A (SEC16 homolog A)	SEC16A	25.7143	41.9355	27.7778	18.9189	28.5866	7.40741	7.69231	12.5	6.06061	8.41508	0.00260344	3.39707	1.76429
Q96CS3	FAS-associated factor 2 (Protein ETEA) (UBX domain-containing protein 3B) (UBX domain-containing protein 8)	FAF2	5.71429	9.67742	2.77778	5.40541	5.89372	0	3.84615	3.125	0	1.74279	0.03054	3.38178	1.75778
Q5JTV8	Torsin-1A-interacting protein 1 (Lamin-associated protein 1B) (LAP1B)	TOR1AIP1	31.4286	38.7097	27.7778	24.3243	30.5601	7.40741	11.5385	12.5	6.06061	9.37662	0.000214533	3.25918	1.70451
Q5VV42	Threonylcarbamoyladenosine tRNA methylthiotransferase (EC 2.8.4.5) (CDK5 regulatory subunit-associated protein 1-like 1) (tRNA-t(6)A37 methylthiotransferase)	CDKAL1	25.7143	22.5806	30.5556	29.7297	27.1451	11.1111	19.2308	0	3.0303	8.34305	0.00262544	3.25361	1.70204
Q99832	T-complex protein 1 subunit eta (TCP-1-eta) (CCT-eta) (HIV-1 Nef-interacting protein) [Cleaved into: T-complex protein 1 subunit eta, N-terminally processed]	CCT7	5.71429	16.129	5.55556	8.10811	8.87675	0	3.84615	3.125	6.06061	3.25794	0.0552064	2.72465	1.44607
Q96S66	Chloride channel CLIC-like protein 1 (Mid-1-related chloride channel protein 1)	CLCC1	31.4286	48.3871	38.8889	40.5405	39.8113	18.5185	15.3846	12.5	12.1212	14.6311	0.000128545	2.72101	1.44414
O75410	Transforming acidic coiled-coil-containing protein 1 (Gastric cancer antigen Ga55) (Taxin-1)	TACC1	45.7143	61.2903	47.2222	51.3514	51.3945	18.5185	26.9231	15.625	15.1515	19.0545	7.26272e-05	2.69724	1.43148
Q03252	Lamin-B2	LMNB2	8.57143	6.45161	8.33333	5.40541	7.19045	11.1111	0	0	0	2.77778	0.124605	2.58856	1.37215
Q9Y2U8	Inner nuclear membrane protein Man1 (LEM domain-containing protein 3)	LEMD3	62.8571	67.7419	63.8889	59.4595	63.4869	25.9259	42.3077	18.75	12.1212	24.7762	0.00031292	2.56241	1.3575
P46782	40S ribosomal protein S5 [Cleaved into: 40S ribosomal protein S5, N-terminally processed]	RPS5	5.71429	6.45161	5.55556	8.10811	6.45739	0	3.84615	6.25	0	2.52404	0.0296461	2.55836	1.35522
Q86UE4	Protein LYRIC (3D3/LYRIC) (Astrocyte elevated gene-1 protein) (AEG-1) (Lysine-rich CEACAM1 co-isolated protein) (Metadherin) (Metastasis adhesion protein)	MTDH	37.1429	32.2581	27.7778	29.7297	31.7271	7.40741	15.3846	12.5	15.1515	12.6109	9.6546e-05	2.51585	1.33105
Q12931	Heat shock protein 75 kDa, mitochondrial (HSP 75) (TNFR-associated protein 1) (Tumor necrosis factor type 1 receptor-associated protein) (TRAP-1)	TRAP1	14.2857	12.9032	11.1111	8.10811	11.602	0	0	9.375	9.09091	4.61648	0.0320882	2.51318	1.32951
O95292	Vesicle-associated membrane protein-associated protein B/C (VAMP-B/VAMP-C) (VAMP-associated protein B/C) (VAP-B/VAP-C)	VAPB	31.4286	25.8065	30.5556	32.4324	30.0558	22.2222	7.69231	9.375	9.09091	12.0951	0.00088008	2.48495	1.31322
P84085	ADP-ribosylation factor 5	ARF5	20	19.3548	16.6667	16.2162	18.0594	11.1111	0	0	18.1818	7.32323	0.0317002	2.46605	1.3022
O15498	Synaptobrevin homolog YKT6 (EC 2.3.1.-)	YKT6	17.1429	22.5806	22.2222	18.9189	20.2162	7.40741	7.69231	9.375	9.09091	8.39141	2.8201e-05	2.40915	1.26852
Q14974	Importin subunit beta-1 (Importin-90) (Karyopherin subunit beta-1) (Nuclear factor p97) (Pore targeting complex 97 kDa subunit) (PTAC97)	KPNB1	28.5714	12.9032	22.2222	21.6216	21.3296	7.40741	3.84615	12.5	12.1212	8.96869	0.00784992	2.37823	1.24989
P51648	Fatty aldehyde dehydrogenase (EC 1.2.1.3) (Aldehyde dehydrogenase 10) (Aldehyde dehydrogenase family 3 member A2) (Microsomal aldehyde dehydrogenase)	ALDH3A2	48.5714	51.6129	38.8889	35.1351	43.5521	22.2222	26.9231	12.5	12.1212	18.4416	0.00107824	2.36162	1.23978
P02545	Prelamin-A/C [Cleaved into: Lamin-A/C (70 kDa lamin) (Renal carcinoma antigen NY-REN-32)]	LMNA	5.71429	9.67742	5.55556	8.10811	7.26384	0	0	12.5	0	3.125	0.193876	2.32443	1.21688
Q07955	Serine/arginine-rich splicing factor 1 (Alternative-splicing factor 1) (ASF-1) (Splicing factor, arginine/serine-rich 1) (pre-mRNA-splicing factor SF2, P33 subunit)	SRSF1	8.57143	12.9032	8.33333	5.40541	8.80335	0	0	6.25	9.09091	3.83523	0.0797144	2.29539	1.19874
Q07666	KH domain-containing, RNA-binding, signal transduction-associated protein 1 (GAP-associated tyrosine phosphoprotein p62) (Src-associated in mitosis 68 kDa protein) (Sam68) (p21 Ras GTPase-activating protein-associated p62) (p68)	KHDRBS1	8.57143	12.9032	11.1111	8.10811	10.1735	0	0	9.375	9.09091	4.61648	0.0649866	2.20373	1.13995
Q8WTT2	Nucleolar complex protein 3 homolog (NOC3 protein homolog) (Factor for adipocyte differentiation 24) (NOC3-like protein) (Nucleolar complex-associated protein 3-like protein)	NOC3L	22.8571	6.45161	19.4444	18.9189	16.918	0	0	18.75	12.1212	7.7178	0.118245	2.19208	1.1323
O95573	Long-chain-fatty-acid--CoA ligase 3 (EC 6.2.1.3) (Long-chain acyl-CoA synthetase 3) (LACS 3)	ACSL3	11.4286	9.67742	8.33333	10.8108	10.0625	7.40741	11.5385	0	0	4.73647	0.0781935	2.12448	1.08711
Q9Y6Y8	SEC23-interacting protein (p125)	SEC23IP	14.2857	19.3548	19.4444	29.7297	20.7037	7.40741	3.84615	15.625	12.1212	9.74994	0.0197722	2.12347	1.08642
Q9BQ39	ATP-dependent RNA helicase DDX50 (EC 3.6.4.13) (DEAD box protein 50) (Gu-beta) (Nucleolar protein Gu2)	DDX50	17.1429	22.5806	16.6667	18.9189	18.8273	0	0	15.625	21.2121	9.20928	0.091476	2.04438	1.03166
P20042	Eukaryotic translation initiation factor 2 subunit 2 (Eukaryotic translation initiation factor 2 subunit beta) (eIF-2-beta)	EIF2S2	8.57143	6.45161	5.55556	5.40541	6.496	3.7037	0	3.125	6.06061	3.22233	0.036524	2.01593	1.01145
Q1KMD3	Heterogeneous nuclear ribonucleoprotein U-like protein 2 (Scaffold-attachment factor A2) (SAF-A2)	HNRNPUL2	45.7143	35.4839	44.4444	43.2432	42.2215	0	3.84615	40.625	39.3939	20.9663	0.0687552	2.01378	1.00991
Q7Z2W4	Zinc finger CCCH-type antiviral protein 1 (ADP-ribosyltransferase diphtheria toxin-like 13) (ARTD13) (Zinc finger CCCH domain-containing protein 2) (Zinc finger antiviral protein) (ZAP)	ZC3HAV1	42.8571	54.8387	36.1111	35.1351	42.2355	11.1111	26.9231	25	21.2121	21.0616	0.00405411	2.00534	1.00384
Q9UHA3	Probable ribosome biogenesis protein RLP24 (Ribosomal L24 domain-containing protein 1) (Ribosomal protein L24-like)	RSL24D1	5.71429	6.45161	13.8889	10.8108	9.2164	0	0	9.375	9.09091	4.61648	0.155005	1.99641	0.997411
Q13586	Stromal interaction molecule 1	STIM1	14.2857	12.9032	13.8889	13.5135	13.6478	7.40741	7.69231	6.25	6.06061	6.85258	1.19046e-06	1.99163	0.993953
Q9P0L0	Vesicle-associated membrane protein-associated protein A (VAMP-A) (VAMP-associated protein A) (VAP-A) (33 kDa VAMP-associated protein) (VAP-33)	VAPA	14.2857	19.3548	16.6667	18.9189	17.3065	11.1111	11.5385	6.25	6.06061	8.74004	0.00133476	1.98014	0.985604
P27824	Calnexin (IP90) (Major histocompatibility complex class I antigen-binding protein p88) (p90)	CANX	28.5714	32.2581	38.8889	37.8378	34.3891	18.5185	26.9231	12.5	12.1212	17.5157	0.00264825	1.96333	0.973301
P06744	Glucose-6-phosphate isomerase (GPI) (EC 5.3.1.9) (Autocrine motility factor) (AMF) (Neuroleukin) (NLK) (Phosphoglucose isomerase) (PGI) (Phosphohexose isomerase) (PHI) (Sperm antigen 36) (SA-36)	GPI	8.57143	16.129	8.33333	8.10811	10.2855	0	0	9.375	12.1212	5.37405	0.175202	1.91391	0.936526
P34897	Serine hydroxymethyltransferase, mitochondrial (SHMT) (EC 2.1.2.1) (Glycine hydroxymethyltransferase) (Serine methylase)	SHMT2	22.8571	25.8065	11.1111	10.8108	17.6464	0	0	21.875	15.1515	9.25663	0.200584	1.90635	0.930813
P50991	T-complex protein 1 subunit delta (TCP-1-delta) (CCT-delta) (Stimulator of TAR RNA-binding)	CCT4	14.2857	6.45161	11.1111	13.5135	11.3405	0	0	9.375	15.1515	6.13163	0.193902	1.84951	0.88714
O94979	Protein transport protein Sec31A (ABP125) (ABP130) (SEC31-like protein 1) (SEC31-related protein A) (Web1-like protein)	SEC31A	45.7143	45.1613	30.5556	27.027	37.1145	22.2222	15.3846	21.875	21.2121	20.1735	0.00700911	1.83977	0.879524
Q14697	Neutral alpha-glucosidase AB (EC 3.2.1.84) (Alpha-glucosidase 2) (Glucosidase II subunit alpha)	GANAB	17.1429	19.3548	11.1111	5.40541	13.2536	0	7.69231	15.625	6.06061	7.34448	0.178404	1.80456	0.851647
P16615	Sarcoplasmic/endoplasmic reticulum calcium ATPase 2 (SERCA2) (SR Ca(2+)-ATPase 2) (EC 3.6.3.8) (Calcium pump 2) (Calcium-transporting ATPase sarcoplasmic reticulum type, slow twitch skeletal muscle isoform) (Endoplasmic reticulum class 1/2 Ca(2+) ATPase)	ATP2A2	22.8571	48.3871	25	32.4324	32.1692	11.1111	7.69231	34.375	18.1818	17.8401	0.0894902	1.8032	0.850558
Q9BSJ8	Extended synaptotagmin-1 (E-Syt1) (Membrane-bound C2 domain-containing protein)	ESYT1	120	145.161	113.889	110.811	122.465	62.963	80.7692	62.5	66.6667	68.2247	0.000223632	1.79503	0.844006
P46087	Probable 28S rRNA (cytosine(4447)-C(5))-methyltransferase (EC 2.1.1.-) (Nucleolar protein 1) (Nucleolar protein 2 homolog) (Proliferating-cell nucleolar antigen p120) (Proliferation-associated nucleolar protein p120)	NOP2	31.4286	38.7097	36.1111	40.5405	36.6975	11.1111	3.84615	31.25	36.3636	20.6427	0.0576569	1.77774	0.830047
Q9BZE4	Nucleolar GTP-binding protein 1 (Chronic renal failure gene protein) (GTP-binding protein NGB)	GTPBP4	71.4286	96.7742	91.6667	97.2973	89.2917	0	0	93.75	109.091	50.7102	0.187413	1.76082	0.816249
Q9Y2X3	Nucleolar protein 58 (Nucleolar protein 5)	NOP58	14.2857	25.8065	19.4444	10.8108	17.5869	0	0	21.875	18.1818	10.0142	0.237925	1.75619	0.81245
Q9BVP2	Guanine nucleotide-binding protein-like 3 (E2-induced gene 3 protein) (Novel nucleolar protein 47) (NNP47) (Nucleolar GTP-binding protein 3) (Nucleostemin)	GNL3	40	35.4839	36.1111	37.8378	37.3582	0	0	46.875	39.3939	21.5672	0.196212	1.73217	0.792584
P07741	Adenine phosphoribosyltransferase (APRT) (EC 2.4.2.7)	APRT	11.4286	6.45161	5.55556	5.40541	7.21029	3.7037	3.84615	3.125	6.06061	4.18387	0.0634353	1.72336	0.78522
O15173	Membrane-associated progesterone receptor component 2 (Progesterone membrane-binding protein) (Steroid receptor protein DG6)	PGRMC2	28.5714	29.0323	25	18.9189	25.3807	22.2222	15.3846	9.375	12.1212	14.7758	0.0125337	1.71772	0.780497
O95478	Ribosome biogenesis protein NSA2 homolog (Hairy cell leukemia protein 1) (TGF-beta-inducible nuclear protein 1)	NSA2	2.85714	9.67742	5.55556	8.10811	6.54956	0	0	9.375	6.06061	3.8589	0.304863	1.69726	0.763207
O95486	Protein transport protein Sec24A (SEC24-related protein A)	SEC24A	31.4286	35.4839	25	29.7297	30.4105	14.8148	11.5385	18.75	27.2727	18.094	0.0102747	1.6807	0.74906
Q9UNX3	60S ribosomal protein L26-like 1	RPL26L1	22.8571	45.1613	27.7778	32.4324	32.0572	0	0	40.625	36.3636	19.2472	0.268315	1.66555	0.736001
P27348	14-3-3 protein theta (14-3-3 protein T-cell) (14-3-3 protein tau) (Protein HS1)	YWHAQ	17.1429	16.129	11.1111	16.2162	15.1498	18.5185	0	0	18.1818	9.17508	0.253744	1.65119	0.723506
P50402	Emerin	EMD	34.2857	35.4839	30.5556	35.1351	33.8651	18.5185	15.3846	18.75	30.303	20.739	0.0035304	1.63291	0.707449
O76094	Signal recognition particle subunit SRP72 (SRP72) (Signal recognition particle 72 kDa protein)	SRP72	8.57143	12.9032	19.4444	18.9189	14.9595	0	0	15.625	21.2121	9.20928	0.313234	1.62439	0.699902
P78527	DNA-dependent protein kinase catalytic subunit (DNA-PK catalytic subunit) (DNA-PKcs) (EC 2.7.11.1) (DNPK1) (p460)	PRKDC	14.2857	22.5806	8.33333	5.40541	12.6513	3.7037	0	15.625	12.1212	7.86248	0.332993	1.60907	0.686227
P0C0S5	Histone H2A.Z (H2A/z)	H2AFZ	8.57143	9.67742	8.33333	8.10811	8.67257	0	0	12.5	9.09091	5.39773	0.28377	1.60671	0.684108
Q9H7B2	Ribosome production factor 2 homolog (Brix domain-containing protein 1) (Ribosome biogenesis protein RPF2 homolog)	RPF2	11.4286	9.67742	16.6667	10.8108	12.1459	0	0	15.625	15.1515	7.69413	0.31716	1.57859	0.658636
Q15050	Ribosome biogenesis regulatory protein homolog	RRS1	20	19.3548	19.4444	18.9189	19.4296	0	0	25	24.2424	12.3106	0.291961	1.57828	0.658351
Q8IWS0	PHD finger protein 6 (PHD-like zinc finger protein)	PHF6	14.2857	12.9032	13.8889	10.8108	12.9722	3.7037	7.69231	9.375	12.1212	8.22306	0.026192	1.57754	0.657672
P22314	Ubiquitin-like modifier-activating enzyme 1 (EC 6.2.1.45) (Protein A1S9) (Ubiquitin-activating enzyme E1)	UBA1	42.8571	58.0645	41.6667	40.5405	45.7822	18.5185	19.2308	40.625	39.3939	29.4421	0.039529	1.55499	0.636909
P58107	Epiplakin (450 kDa epidermal antigen)	Invalid identifier / gene not available	20	22.5806	11.1111	21.6216	18.8283	0	0	18.75	30.303	12.2633	0.376226	1.53535	0.618564
P18031	Tyrosine-protein phosphatase non-receptor type 1 (EC 3.1.3.48) (Protein-tyrosine phosphatase 1B) (PTP-1B)	PTPN1	45.7143	45.1613	33.3333	35.1351	39.836	40.7407	26.9231	18.75	18.1818	26.1489	0.0398339	1.52343	0.607322
P49736	DNA replication licensing factor MCM2 (EC 3.6.4.12) (Minichromosome maintenance protein 2 homolog) (Nuclear protein BM28)	MCM2	5.71429	9.67742	5.55556	8.10811	7.26384	0	3.84615	6.25	9.09091	4.79677	0.23589	1.51432	0.598671
O95487	Protein transport protein Sec24B (SEC24-related protein B)	SEC24B	100	129.032	94.4444	105.405	107.221	59.2593	46.1538	93.75	87.8788	71.7605	0.0214493	1.49414	0.57932
Q9NW13	RNA-binding protein 28 (RNA-binding motif protein 28)	RBM28	8.57143	16.129	19.4444	10.8108	13.7389	0	0	15.625	21.2121	9.20928	0.416646	1.49186	0.577109
P11387	DNA topoisomerase 1 (EC 5.99.1.2) (DNA topoisomerase I)	TOP1	37.1429	22.5806	36.1111	37.8378	33.4181	3.7037	0	43.75	42.4242	22.4695	0.3508	1.48727	0.572663
Q5JTH9	RRP12-like protein	RRP12	20	32.2581	25	13.5135	22.6929	0	0	34.375	27.2727	15.4119	0.427709	1.47242	0.558193
P02042	Hemoglobin subunit delta (Delta-globin) (Hemoglobin delta chain)	HBD	8.57143	3.22581	8.33333	8.10811	7.05967	3.7037	3.84615	9.375	3.0303	4.98879	0.266374	1.41511	0.500911
Q99848	Probable rRNA-processing protein EBP2 (EBNA1-binding protein 2) (Nucleolar protein p40)	EBNA1BP2	25.7143	29.0323	27.7778	21.6216	26.0365	0	0	31.25	42.4242	18.4186	0.456131	1.4136	0.499374
Q9NVP1	ATP-dependent RNA helicase DDX18 (EC 3.6.4.13) (DEAD box protein 18) (Myc-regulated DEAD box protein) (MrDb)	DDX18	8.57143	16.129	16.6667	10.8108	13.0445	0	0	18.75	18.1818	9.23295	0.470721	1.41282	0.498576
P61026	Ras-related protein Rab-10	RAB10	11.4286	19.3548	11.1111	13.5135	13.852	14.8148	0	12.5	12.1212	9.85901	0.275937	1.40501	0.490581
P25705	ATP synthase subunit alpha, mitochondrial	ATP5A1	31.4286	41.9355	30.5556	35.1351	34.7637	14.8148	23.0769	21.875	39.3939	24.7902	0.0914164	1.40232	0.487813
P08708	40S ribosomal protein S17	RPS17	20	12.9032	5.55556	5.40541	10.966	3.7037	0	15.625	12.1212	7.86248	0.504682	1.39473	0.479987
Q01081	Splicing factor U2AF 35 kDa subunit (U2 auxiliary factor 35 kDa subunit) (U2 small nuclear RNA auxiliary factor 1) (U2 snRNP auxiliary factor small subunit)	U2AF1	11.4286	9.67742	11.1111	8.10811	10.0813	3.7037	3.84615	9.375	12.1212	7.26152	0.192032	1.38832	0.473339
Q86UP2	Kinectin (CG-1 antigen) (Kinesin receptor)	KTN1	65.7143	74.1935	41.6667	59.4595	60.2585	74.0741	65.3846	15.625	21.2121	44.074	0.300224	1.36721	0.451238
P06493	Cyclin-dependent kinase 1 (CDK1) (EC 2.7.11.22) (EC 2.7.11.23) (Cell division control protein 2 homolog) (Cell division protein kinase 1) (p34 protein kinase)	CDK1	11.4286	12.9032	5.55556	5.40541	8.82319	7.40741	0	9.375	9.09091	6.46833	0.392374	1.36406	0.447907
P18085	ADP-ribosylation factor 4	ARF4	14.2857	16.129	11.1111	10.8108	13.0842	0	7.69231	15.625	15.1515	9.61721	0.34539	1.3605	0.444132
O75683	Surfeit locus protein 6	SURF6	8.57143	12.9032	8.33333	8.10811	9.47902	0	0	21.875	6.06061	6.9839	0.607935	1.35727	0.440705
Q08J23	tRNA (cytosine(34)-C(5))-methyltransferase (EC 2.1.1.203) (Myc-induced SUN domain-containing protein) (Misu) (NOL1/NOP2/Sun domain family member 2) (Substrate of AIM1/Aurora kinase B) (tRNA (cytosine-5-)-methyltransferase) (tRNA methyltransferase 4 homolog) (hTrm4)	NSUN2	22.8571	16.129	27.7778	13.5135	20.0694	11.1111	11.5385	21.875	15.1515	14.919	0.194109	1.34522	0.427842
P38919	Eukaryotic initiation factor 4A-III (eIF-4A-III) (eIF4A-III) (EC 3.6.4.13) (ATP-dependent RNA helicase DDX48) (ATP-dependent RNA helicase eIF4A-3) (DEAD box protein 48) (Eukaryotic initiation factor 4A-like NUK-34) (Eukaryotic translation initiation factor 4A isoform 3) (Nuclear matrix protein 265) (NMP 265) (hNMP 265) [Cleaved into: Eukaryotic initiation factor 4A-III, N-terminally processed]	EIF4A3	51.4286	58.0645	52.7778	51.3514	53.4056	18.5185	23.0769	59.375	60.6061	40.3941	0.237347	1.32211	0.402844
Q96PK6	RNA-binding protein 14 (Paraspeckle protein 2) (PSP2) (RNA-binding motif protein 14) (RRM-containing coactivator activator/modulator) (Synaptotagmin-interacting protein) (SYT-interacting protein)	RBM14-RBM4	11.4286	22.5806	27.7778	21.6216	20.8522	7.40741	3.84615	18.75	33.3333	15.8342	0.469434	1.3169	0.39715
P60842	Eukaryotic initiation factor 4A-I (eIF-4A-I) (eIF4A-I) (EC 3.6.4.13) (ATP-dependent RNA helicase eIF4A-1)	EIF4A1	51.4286	67.7419	50	48.6486	54.4548	37.037	23.0769	46.875	60.6061	41.8988	0.159853	1.29968	0.378152
P54886	Delta-1-pyrroline-5-carboxylate synthase (P5CS) (Aldehyde dehydrogenase family 18 member A1) [Includes: Glutamate 5-kinase (GK) (EC 2.7.2.11) (Gamma-glutamyl kinase); Gamma-glutamyl phosphate reductase (GPR) (EC 1.2.1.41) (Glutamate-5-semialdehyde dehydrogenase) (Glutamyl-gamma-semialdehyde dehydrogenase)]	ALDH18A1	20	22.5806	16.6667	21.6216	20.2172	3.7037	7.69231	28.125	24.2424	15.9409	0.455242	1.26826	0.342856
Q14739	Lamin-B receptor (Integral nuclear envelope inner membrane protein) (LMN2R)	LBR	60	54.8387	44.4444	51.3514	52.6586	40.7407	42.3077	43.75	39.3939	41.5481	0.00742801	1.26741	0.341888
Q9Y3C1	Nucleolar protein 16 (HBV pre-S2 trans-regulated protein 3)	NOP16	2.85714	6.45161	11.1111	10.8108	7.80767	0	0	15.625	9.09091	6.17898	0.678221	1.26359	0.337524
Q9Y6M5	Zinc transporter 1 (ZnT-1) (Solute carrier family 30 member 1)	SLC30A1	8.57143	16.129	8.33333	13.5135	11.6368	7.40741	11.5385	6.25	12.1212	9.32927	0.312275	1.24735	0.318862
P62937	Peptidyl-prolyl cis-trans isomerase A (PPIase A) (EC 5.2.1.8) (Cyclophilin A) (Cyclosporin A-binding protein) (Rotamase A) [Cleaved into: Peptidyl-prolyl cis-trans isomerase A, N-terminally processed]	PPIA	28.5714	25.8065	30.5556	29.7297	28.6658	18.5185	23.0769	21.875	30.303	23.4434	0.06271	1.22277	0.29015
Q8TDN6	Ribosome biogenesis protein BRX1 homolog (Brix domain-containing protein 2)	BRIX1	40	29.0323	27.7778	29.7297	31.6349	7.40741	7.69231	40.625	48.4848	26.0524	0.58692	1.21428	0.280103
Q96GQ7	Probable ATP-dependent RNA helicase DDX27 (EC 3.6.4.13) (DEAD box protein 27)	DDX27	11.4286	16.129	11.1111	13.5135	13.0456	0	0	25	18.1818	10.7955	0.704802	1.20843	0.273135
Q9UKM9	RNA-binding protein Raly (Autoantigen p542) (Heterogeneous nuclear ribonucleoprotein C-like 2) (hnRNP core protein C-like 2) (hnRNP associated with lethal yellow protein homolog)	RALY	25.7143	25.8065	25	29.7297	26.5626	14.8148	15.3846	25	33.3333	22.1332	0.302605	1.20013	0.263186
P09936	Ubiquitin carboxyl-terminal hydrolase isozyme L1 (UCH-L1) (EC 3.4.19.12) (EC 6.-.-.-) (Neuron cytoplasmic protein 9.5) (PGP 9.5) (PGP9.5) (Ubiquitin thioesterase L1)	UCHL1	25.7143	19.3548	22.2222	18.9189	21.5526	22.2222	19.2308	18.75	12.1212	18.0811	0.178783	1.192	0.253381
Q99714	3-hydroxyacyl-CoA dehydrogenase type-2 (EC 1.1.1.35) (17-beta-hydroxysteroid dehydrogenase 10) (17-beta-HSD 10) (EC 1.1.1.51) (3-hydroxy-2-methylbutyryl-CoA dehydrogenase) (EC 1.1.1.178) (3-hydroxyacyl-CoA dehydrogenase type II) (Endoplasmic reticulum-associated amyloid beta-peptide-binding protein) (Mitochondrial ribonuclease P protein 2) (Mitochondrial RNase P protein 2) (Short chain dehydrogen…	HSD17B10	17.1429	19.3548	11.1111	16.2162	15.9563	11.1111	0	21.875	21.2121	13.5496	0.62943	1.17762	0.235876
Q8IY81	pre-rRNA processing protein FTSJ3 (EC 2.1.1.-) (2'-O-ribose RNA methyltransferase SPB1 homolog) (Protein ftsJ homolog 3) (Putative rRNA methyltransferase 3)	FTSJ3	34.2857	38.7097	16.6667	35.1351	31.1993	7.40741	7.69231	46.875	45.4545	26.8573	0.697317	1.16167	0.216198
P12277	Creatine kinase B-type (EC 2.7.3.2) (B-CK) (Creatine kinase B chain)	CKB	45.7143	61.2903	52.7778	59.4595	54.8105	33.3333	34.6154	65.625	57.5758	47.7874	0.397942	1.14697	0.197822
P55769	NHP2-like protein 1 (High mobility group-like nuclear protein 2 homolog 1) (OTK27) (SNU13 homolog) (hSNU13) (U4/U6.U5 small nuclear ribonucleoprotein SNU13) (U4/U6.U5 tri-snRNP 15.5 kDa protein) [Cleaved into: NHP2-like protein 1, N-terminally processed]	NHP2L1	5.71429	3.22581	8.33333	8.10811	6.34538	0	3.84615	9.375	9.09091	5.57802	0.741989	1.13757	0.185955
P53621	Coatomer subunit alpha (Alpha-coat protein) (Alpha-COP) (HEP-COP) (HEPCOP) [Cleaved into: Xenin (Xenopsin-related peptide); Proxenin]	COPA	17.1429	12.9032	8.33333	10.8108	12.2976	3.7037	0	18.75	21.2121	10.9165	0.788078	1.12652	0.171867
Q14684	Ribosomal RNA processing protein 1 homolog B (RRP1-like protein B)	RRP1B	25.7143	19.3548	22.2222	18.9189	21.5526	0	0	34.375	42.4242	19.1998	0.819642	1.12254	0.166768
P06576	ATP synthase subunit beta, mitochondrial (EC 3.6.3.14)	ATP5B	31.4286	29.0323	27.7778	32.4324	30.1678	25.9259	11.5385	31.25	39.3939	27.0271	0.567141	1.1162	0.158602
Q5SY16	Polynucleotide 5'-hydroxyl-kinase NOL9 (EC 2.7.1.-) (Nucleolar protein 9)	NOL9	2.85714	12.9032	2.77778	5.40541	5.98589	0	0	9.375	12.1212	5.37405	0.865126	1.11385	0.155555
P17987	T-complex protein 1 subunit alpha (TCP-1-alpha) (CCT-alpha)	TCP1	8.57143	6.45161	16.6667	10.8108	10.6251	7.40741	3.84615	9.375	18.1818	9.70259	0.788105	1.09508	0.131038
Q9H0A0	RNA cytidine acetyltransferase (EC 2.3.1.-) (18S rRNA cytosine acetyltransferase) (N-acetyltransferase 10)	NAT10	22.8571	25.8065	30.5556	18.9189	24.5345	11.1111	11.5385	34.375	33.3333	22.5895	0.759458	1.0861	0.119162
P53396	ATP-citrate synthase (EC 2.3.3.8) (ATP-citrate (pro-S-)-lyase) (ACL) (Citrate cleavage enzyme)	ACLY	14.2857	12.9032	8.33333	5.40541	10.2319	0	3.84615	25	9.09091	9.48427	0.888735	1.07883	0.109469
Q16352	Alpha-internexin (Alpha-Inx) (66 kDa neurofilament protein) (NF-66) (Neurofilament-66) (Neurofilament 5)	INA	20	22.5806	8.33333	5.40541	14.0798	0	0	25	27.2727	13.0682	0.898006	1.07741	0.107573
O43818	U3 small nucleolar RNA-interacting protein 2 (RRP9 homolog) (U3 small nucleolar ribonucleoprotein-associated 55 kDa protein) (U3 snoRNP-associated 55 kDa protein) (U3-55K)	RRP9	25.7143	29.0323	33.3333	37.8378	31.4794	3.7037	3.84615	62.5	48.4848	29.6337	0.895483	1.06229	0.0871717
P30050	60S ribosomal protein L12	RPL12	17.1429	29.0323	16.6667	18.9189	20.4402	25.9259	26.9231	12.5	12.1212	19.3676	0.814353	1.05538	0.0777658
P11021	78 kDa glucose-regulated protein (GRP-78) (Endoplasmic reticulum lumenal Ca(2+)-binding protein grp78) (Heat shock 70 kDa protein 5) (Immunoglobulin heavy chain-binding protein) (BiP)	HSPA5	254.286	306.452	266.667	278.378	276.446	307.407	319.231	215.625	209.091	262.839	0.636049	1.05177	0.0728188
P55735	Protein SEC13 homolog (SEC13-like protein 1) (SEC13-related protein)	SEC13	14.2857	19.3548	13.8889	13.5135	15.2607	22.2222	11.5385	9.375	15.1515	14.5718	0.809441	1.04728	0.0666457
Q562R1	Beta-actin-like protein 2 (Kappa-actin)	ACTBL2	62.8571	74.1935	72.2222	67.5676	69.2101	88.8889	0	84.375	93.9394	66.8008	0.906373	1.03607	0.0511172
P04406	Glyceraldehyde-3-phosphate dehydrogenase (GAPDH) (EC 1.2.1.12) (Peptidyl-cysteine S-nitrosylase GAPDH) (EC 2.6.99.-)	GAPDH	37.1429	35.4839	25	27.027	31.1634	25.9259	26.9231	34.375	33.3333	30.1393	0.762871	1.03398	0.0482069
P59998	Actin-related protein 2/3 complex subunit 4 (Arp2/3 complex 20 kDa subunit) (p20-ARC)	ARPC4	5.71429	3.22581	11.1111	8.10811	7.03983	7.40741	7.69231	6.25	6.06061	6.85258	0.90553	1.02733	0.0388928
P49411	Elongation factor Tu, mitochondrial (EF-Tu) (P43)	TUFM	51.4286	51.6129	33.3333	32.4324	42.2018	40.7407	42.3077	43.75	39.3939	41.5481	0.89552	1.01573	0.0225226
P63104	14-3-3 protein zeta/delta (Protein kinase C inhibitor protein 1) (KCIP-1)	YWHAZ	20	25.8065	13.8889	21.6216	20.3292	14.8148	23.0769	21.875	21.2121	20.2447	0.976	1.00418	0.006011
Q9H3K6	BolA-like protein 2	BOLA2B	11.4286	9.67742	5.55556	10.8108	9.36809	11.1111	7.69231	12.5	6.06061	9.34101	0.988073	1.0029	0.00417686
P31785	Cytokine receptor common subunit gamma (Interleukin-2 receptor subunit gamma) (IL-2 receptor subunit gamma) (IL-2R subunit gamma) (IL-2RG) (gammaC) (p64) (CD antigen CD132)	Invalid identifier / gene not available	100	100	100	100	100	100	100	100	100	100	#DIV/0!	1	0
P14625	Endoplasmin (94 kDa glucose-regulated protein) (GRP-94) (Heat shock protein 90 kDa beta member 1) (Tumor rejection antigen 1) (gp96 homolog)	HSP90B1	40	54.8387	36.1111	35.1351	41.5212	40.7407	42.3077	43.75	39.3939	41.5481	0.994947	0.999354	-0.000932771
Q7Z7K6	Centromere protein V (CENP-V) (Nuclear protein p30) (Proline-rich protein 6)	CENPV	17.1429	19.3548	22.2222	16.2162	18.734	11.1111	15.3846	21.875	27.2727	18.9109	0.959241	0.990649	-0.0135537
Q15029	116 kDa U5 small nuclear ribonucleoprotein component (Elongation factor Tu GTP-binding domain-containing protein 2) (SNU114 homolog) (hSNU114) (U5 snRNP-specific protein, 116 kDa) (U5-116 kDa)	EFTUD2	5.71429	9.67742	8.33333	8.10811	7.95829	0	7.69231	9.375	15.1515	8.05471	0.973844	0.988029	-0.017374
P22102	Trifunctional purine biosynthetic protein adenosine-3 [Includes: Phosphoribosylamine--glycine ligase (EC 6.3.4.13) (Glycinamide ribonucleotide synthetase) (GARS) (Phosphoribosylglycinamide synthetase); Phosphoribosylformylglycinamidine cyclo-ligase (EC 6.3.3.1) (AIR synthase) (AIRS) (Phosphoribosyl-aminoimidazole synthetase); Phosphoribosylglycinamide formyltransferase (EC 2.1.2.2) (5'-phosphorib…	GART	22.8571	35.4839	27.7778	24.3243	27.6108	18.5185	23.0769	40.625	30.303	28.1309	0.918523	0.981512	-0.0269225
Q16629	Serine/arginine-rich splicing factor 7 (Splicing factor 9G8) (Splicing factor, arginine/serine-rich 7)	SRSF7	8.57143	12.9032	8.33333	13.5135	10.8304	11.1111	11.5385	12.5	9.09091	11.0601	0.871171	0.979228	-0.0302839
P55060	Exportin-2 (Exp2) (Cellular apoptosis susceptibility protein) (Chromosome segregation 1-like protein) (Importin-alpha re-exporter)	CSE1L	8.57143	12.9032	11.1111	5.40541	9.49779	3.7037	7.69231	12.5	15.1515	9.76188	0.923445	0.972947	-0.039567
P20700	Lamin-B1	LMNB1	54.2857	48.3871	41.6667	37.8378	45.5443	55.5556	61.5385	31.25	39.3939	46.9345	0.84695	0.970381	-0.043377
P12004	Proliferating cell nuclear antigen (PCNA) (Cyclin)	PCNA	8.57143	6.45161	5.55556	8.10811	7.17168	3.7037	7.69231	12.5	6.06061	7.48915	0.860963	0.957608	-0.0624925
Q9BQG0	Myb-binding protein 1A	MYBBP1A	25.7143	29.0323	16.6667	29.7297	25.2857	7.40741	3.84615	50	45.4545	26.677	0.903294	0.947847	-0.0772742
Q9Y5B9	FACT complex subunit SPT16 (Chromatin-specific transcription elongation factor 140 kDa subunit) (FACT 140 kDa subunit) (FACTp140) (Facilitates chromatin transcription complex subunit SPT16) (hSPT16)	SUPT16H	22.8571	29.0323	19.4444	13.5135	21.2118	14.8148	11.5385	34.375	30.303	22.7578	0.794379	0.932068	-0.101493
P11388	DNA topoisomerase 2-alpha (EC 5.99.1.3) (DNA topoisomerase II, alpha isozyme)	TOP2A	42.8571	45.1613	41.6667	32.4324	40.5294	18.5185	11.5385	68.75	75.7576	43.6411	0.839692	0.928697	-0.106721
P05388	60S acidic ribosomal protein P0 (60S ribosomal protein L10E)	RPLP0	5.71429	9.67742	13.8889	13.5135	10.6985	14.8148	3.84615	15.625	12.1212	11.6018	0.764596	0.922144	-0.116936
P12268	Inosine-5'-monophosphate dehydrogenase 2 (IMP dehydrogenase 2) (IMPD 2) (IMPDH 2) (EC 1.1.1.205) (IMPDH-II)	IMPDH2	5.71429	9.67742	5.55556	5.40541	6.58817	7.40741	15.3846	0	6.06061	7.21316	0.836805	0.913354	-0.130754
P62906	60S ribosomal protein L10a (CSA-19) (Neural precursor cell expressed developmentally down-regulated protein 6) (NEDD-6)	RPL10A	8.57143	12.9032	16.6667	24.3243	15.6164	0	7.69231	28.125	33.3333	17.2877	0.832341	0.903327	-0.14668
P10809	60 kDa heat shock protein, mitochondrial (60 kDa chaperonin) (Chaperonin 60) (CPN60) (Heat shock protein 60) (HSP-60) (Hsp60) (HuCHA60) (Mitochondrial matrix protein P1) (P60 lymphocyte protein)	HSPD1	17.1429	22.5806	16.6667	16.2162	18.1516	14.8148	26.9231	12.5	27.2727	20.3777	0.563705	0.89076	-0.166892
P60174	Triosephosphate isomerase (TIM) (EC 5.3.1.1) (Triose-phosphate isomerase)	TPI1	8.57143	12.9032	13.8889	5.40541	10.1922	7.40741	7.69231	18.75	12.1212	11.4927	0.6673	0.886842	-0.173251
P30101	Protein disulfide-isomerase A3 (EC 5.3.4.1) (58 kDa glucose-regulated protein) (58 kDa microsomal protein) (p58) (Disulfide isomerase ER-60) (Endoplasmic reticulum resident protein 57) (ER protein 57) (ERp57) (Endoplasmic reticulum resident protein 60) (ER protein 60) (ERp60)	PDIA3	22.8571	32.2581	16.6667	18.9189	22.6752	44.4444	34.6154	12.5	12.1212	25.9203	0.687507	0.874806	-0.192965
P11586	C-1-tetrahydrofolate synthase, cytoplasmic (C1-THF synthase) [Cleaved into: C-1-tetrahydrofolate synthase, cytoplasmic, N-terminally processed] [Includes: Methylenetetrahydrofolate dehydrogenase (EC 1.5.1.5); Methenyltetrahydrofolate cyclohydrolase (EC 3.5.4.9); Formyltetrahydrofolate synthetase (EC 6.3.4.3)]	MTHFD1	14.2857	19.3548	5.55556	10.8108	12.5017	3.7037	7.69231	28.125	18.1818	14.4257	0.734817	0.866629	-0.206514
P27708	CAD protein [Includes: Glutamine-dependent carbamoyl-phosphate synthase (EC 6.3.5.5); Aspartate carbamoyltransferase (EC 2.1.3.2); Dihydroorotase (EC 3.5.2.3)]	CAD	11.4286	9.67742	2.77778	5.40541	7.32229	0	0	21.875	12.1212	8.49905	0.819383	0.861542	-0.215007
Q8TDD1	ATP-dependent RNA helicase DDX54 (EC 3.6.4.13) (ATP-dependent RNA helicase DP97) (DEAD box RNA helicase 97 kDa) (DEAD box protein 54)	DDX54	5.71429	9.67742	2.77778	10.8108	7.24507	0	0	18.75	15.1515	8.47538	0.798481	0.854838	-0.226278
P62269	40S ribosomal protein S18 (Ke-3) (Ke3)	RPS18	17.1429	22.5806	16.6667	16.2162	18.1516	14.8148	19.2308	28.125	24.2424	21.6033	0.26763	0.840225	-0.251152
Q15717	ELAV-like protein 1 (Hu-antigen R) (HuR)	ELAVL1	11.4286	12.9032	13.8889	10.8108	12.2579	18.5185	15.3846	9.375	15.1515	14.6074	0.228995	0.839154	-0.252992
P42696	RNA-binding protein 34 (RNA-binding motif protein 34)	RBM34	5.71429	9.67742	2.77778	2.7027	5.21805	3.7037	0	9.375	12.1212	6.29998	0.710933	0.828264	-0.271837
P35580	Myosin-10 (Cellular myosin heavy chain, type B) (Myosin heavy chain 10) (Myosin heavy chain, non-muscle IIb) (Non-muscle myosin heavy chain B) (NMMHC-B) (Non-muscle myosin heavy chain IIb) (NMMHC II-b) (NMMHC-IIB)	MYH10	82.8571	74.1935	91.6667	83.7838	83.1253	103.704	111.538	81.25	109.091	101.396	0.0318396	0.81981	-0.286638
P50454	Serpin H1 (47 kDa heat shock protein) (Arsenic-transactivated protein 3) (AsTP3) (Cell proliferation-inducing gene 14 protein) (Collagen-binding protein) (Colligin) (Rheumatoid arthritis-related antigen RA-A47)	SERPINH1	8.57143	12.9032	5.55556	5.40541	8.1089	11.1111	3.84615	15.625	9.09091	9.91829	0.515449	0.81757	-0.290585
Q15181	Inorganic pyrophosphatase (EC 3.6.1.1) (Pyrophosphate phospho-hydrolase) (PPase)	PPA1	5.71429	6.45161	8.33333	2.7027	5.80048	3.7037	3.84615	12.5	9.09091	7.28519	0.511073	0.796202	-0.328794
P25398	40S ribosomal protein S12	RPS12	8.57143	12.9032	8.33333	10.8108	10.1547	11.1111	15.3846	9.375	15.1515	12.7556	0.15143	0.7961	-0.328979
P47755	F-actin-capping protein subunit alpha-2 (CapZ alpha-2)	CAPZA2	0	12.9032	11.1111	13.5135	9.38196	11.1111	11.5385	9.375	15.1515	11.794	0.444908	0.795485	-0.330094
Q14690	Protein RRP5 homolog (NF-kappa-B-binding protein) (NFBP) (Programmed cell death protein 11)	PDCD11	17.1429	19.3548	19.4444	18.9189	18.7153	0	0	46.875	48.4848	23.84	0.68466	0.785038	-0.349166
P60866	40S ribosomal protein S20	RPS20	11.4286	19.3548	13.8889	13.5135	14.5465	18.5185	19.2308	18.75	18.1818	18.6703	0.0284122	0.779124	-0.360076
Q9P035	Very-long-chain (3R)-3-hydroxyacyl-CoA dehydratase 3 (EC 4.2.1.134) (3-hydroxyacyl-CoA dehydratase 3) (HACD3) (Butyrate-induced protein 1) (B-ind1) (hB-ind1) (Protein-tyrosine phosphatase-like A domain-containing protein 1)	PTPLAD1	5.71429	6.45161	5.55556	5.40541	5.78171	11.1111	3.84615	6.25	9.09091	7.57454	0.245415	0.763309	-0.389661
P62249	40S ribosomal protein S16	RPS16	5.71429	6.45161	5.55556	5.40541	5.78171	7.40741	7.69231	9.375	6.06061	7.63383	0.0219638	0.757381	-0.40091
Q14566	DNA replication licensing factor MCM6 (EC 3.6.4.12) (p105MCM)	MCM6	2.85714	6.45161	8.33333	5.40541	5.76187	7.40741	7.69231	9.375	6.06061	7.63383	0.152975	0.754781	-0.405869
O43707	Alpha-actinin-4 (Non-muscle alpha-actinin 4)	ACTN4	65.7143	67.7419	77.7778	86.4865	74.4301	88.8889	88.4615	106.25	115.152	99.688	0.00976121	0.746631	-0.421533
P08865	40S ribosomal protein SA (37 kDa laminin receptor precursor) (37LRP) (37/67 kDa laminin receptor) (LRP/LR) (67 kDa laminin receptor) (67LR) (Colon carcinoma laminin-binding protein) (Laminin receptor 1) (LamR) (Laminin-binding protein precursor p40) (LBP/p40) (Multidrug resistance-associated protein MGr1-Ag) (NEM/1CHD4)	RPSA	8.57143	16.129	8.33333	13.5135	11.6368	18.5185	15.3846	18.75	12.1212	16.1936	0.0737914	0.718607	-0.476725
O43795	Unconventional myosin-Ib (MYH-1c) (Myosin I alpha) (MMI-alpha) (MMIa)	MYO1B	8.57143	0	11.1111	16.2162	8.97469	7.40741	7.69231	12.5	24.2424	12.9605	0.411286	0.692463	-0.530191
P61006	Ras-related protein Rab-8A (Oncogene c-mel)	RAB8A	11.4286	12.9032	13.8889	10.8108	12.2579	18.5185	23.0769	12.5	18.1818	18.0693	0.0227567	0.678381	-0.559833
O15144	Actin-related protein 2/3 complex subunit 2 (Arp2/3 complex 34 kDa subunit) (p34-ARC)	ARPC2	5.71429	3.22581	11.1111	16.2162	9.06685	11.1111	15.3846	9.375	18.1818	13.5131	0.193763	0.670966	-0.575688
P49207	60S ribosomal protein L34	RPL34	5.71429	3.22581	5.55556	5.40541	4.97526	11.1111	3.84615	9.375	6.06061	7.59822	0.128638	0.654793	-0.610888
P51149	Ras-related protein Rab-7a	RAB7A	11.4286	16.129	5.55556	8.10811	10.3053	11.1111	19.2308	12.5	21.2121	16.0135	0.0951686	0.643539	-0.6359
O00763	Acetyl-CoA carboxylase 2 (EC 6.4.1.2) (ACC-beta) [Includes: Biotin carboxylase (EC 6.3.4.14)]	ACACB	45.7143	54.8387	47.2222	0	36.9438	55.5556	61.5385	62.5	51.5152	57.7773	0.104967	0.639417	-0.64517
P05198	Eukaryotic translation initiation factor 2 subunit 1 (Eukaryotic translation initiation factor 2 subunit alpha) (eIF-2-alpha) (eIF-2A) (eIF-2alpha)	EIF2S1	5.71429	9.67742	8.33333	10.8108	8.63396	11.1111	15.3846	15.625	12.1212	13.5605	0.00945173	0.6367	-0.651314
Q13247	Serine/arginine-rich splicing factor 6 (Pre-mRNA-splicing factor SRP55) (Splicing factor, arginine/serine-rich 6)	SRSF6	0	9.67742	5.55556	8.10811	5.83527	7.40741	11.5385	9.375	9.09091	9.35294	0.123179	0.623897	-0.680621
Q9H8Y8	Golgi reassembly-stacking protein 2 (GRS2) (Golgi phosphoprotein 6) (GOLPH6) (Golgi reassembly-stacking protein of 55 kDa) (GRASP55) (p59)	GORASP2	14.2857	12.9032	11.1111	8.10811	11.602	11.1111	26.9231	18.75	18.1818	18.7415	0.0530882	0.619056	-0.691858
P57088	Transmembrane protein 33 (Protein DB83) (SHINC-3)	TMEM33	2.85714	6.45161	2.77778	8.10811	5.04866	7.40741	3.84615	12.5	12.1212	8.96869	0.112002	0.56292	-0.828997
O15145	Actin-related protein 2/3 complex subunit 3 (Arp2/3 complex 21 kDa subunit) (p21-ARC)	ARPC3	2.85714	3.22581	11.1111	8.10811	6.32554	7.40741	19.2308	6.25	12.1212	11.2523	0.158927	0.562153	-0.830965
Q9H3P7	Golgi resident protein GCP60 (Acyl-CoA-binding domain-containing protein 3) (Golgi complex-associated protein 1) (GOCAP1) (Golgi phosphoprotein 1) (GOLPH1) (PBR- and PKA-associated protein 7) (Peripheral benzodiazepine receptor-associated protein PAP7) [Cleaved into: Golgi resident protein GCP60, N-terminally processed]	ACBD3	31.4286	38.7097	16.6667	24.3243	27.7823	55.5556	61.5385	50	36.3636	50.8644	0.0079597	0.546203	-0.87249
P07237	Protein disulfide-isomerase (PDI) (EC 5.3.4.1) (Cellular thyroid hormone-binding protein) (Prolyl 4-hydroxylase subunit beta) (p55)	P4HB	2.85714	12.9032	0	5.40541	5.29144	18.5185	15.3846	3.125	3.0303	10.0146	0.309649	0.528372	-0.920373
P61981	14-3-3 protein gamma (Protein kinase C inhibitor protein 1) (KCIP-1) [Cleaved into: 14-3-3 protein gamma, N-terminally processed]	YWHAG	14.2857	0	8.33333	10.8108	8.35746	18.5185	19.2308	12.5	15.1515	16.3502	0.0323886	0.511154	-0.968171
P04075	Fructose-bisphosphate aldolase A (EC 4.1.2.13) (Lung cancer antigen NY-LU-1) (Muscle-type aldolase)	ALDOA	8.57143	12.9032	13.8889	5.40541	10.1922	40.7407	34.6154	3.125	6.06061	21.1354	0.246382	0.482235	-1.05219
O43852	Calumenin (Crocalbin) (IEF SSP 9302)	CALU	8.57143	9.67742	5.55556	2.7027	6.62678	25.9259	19.2308	6.25	6.06061	14.3668	0.132583	0.461255	-1.11636
Q01082	Spectrin beta chain, non-erythrocytic 1 (Beta-II spectrin) (Fodrin beta chain) (Spectrin, non-erythroid beta chain 1)	SPTBN1	25.7143	22.5806	36.1111	29.7297	28.5339	7.40741	7.69231	121.875	142.424	69.8497	0.23646	0.408505	-1.29158
P61221	ATP-binding cassette sub-family E member 1 (2'-5'-oligoadenylate-binding protein) (HuHP68) (RNase L inhibitor) (Ribonuclease 4 inhibitor) (RNS4I)	ABCE1	0	3.22581	0	10.8108	3.50915	3.7037	3.84615	15.625	12.1212	8.82402	0.168316	0.397682	-1.33031
Q13813	Spectrin alpha chain, non-erythrocytic 1 (Alpha-II spectrin) (Fodrin alpha chain) (Spectrin, non-erythroid alpha subunit)	SPTAN1	17.1429	32.2581	11.1111	21.6216	20.5334	11.1111	11.5385	96.875	93.9394	53.366	0.173736	0.384766	-1.37795
P61158	Actin-related protein 3 (Actin-like protein 3)	ACTR3	8.57143	6.45161	11.1111	8.10811	8.56057	22.2222	15.3846	25	27.2727	22.4699	0.000695329	0.380979	-1.39222
Q16775	Hydroxyacylglutathione hydrolase, mitochondrial (EC 3.1.2.6) (Glyoxalase II) (Glx II)	HAGH	0	22.5806	2.77778	0	6.33961	33.3333	26.9231	6.25	9.09091	18.8993	0.139975	0.335441	-1.57587
P61106	Ras-related protein Rab-14	RAB14	5.71429	0	5.55556	0	2.81746	7.40741	11.5385	6.25	9.09091	8.57169	0.0133008	0.328694	-1.60519
Q03001	Dystonin (230 kDa bullous pemphigoid antigen) (230/240 kDa bullous pemphigoid antigen) (Bullous pemphigoid antigen 1) (BPA) (Bullous pemphigoid antigen) (Dystonia musculorum protein) (Hemidesmosomal plaque protein)	DST	2.85714	9.67742	0	0	3.13364	22.2222	11.5385	9.375	6.06061	12.2991	0.0409827	0.254787	-1.97264
P61160	Actin-related protein 2 (Actin-like protein 2)	ACTR2	5.71429	0	0	8.10811	3.4556	22.2222	11.5385	12.5	12.1212	14.5955	0.00610363	0.236758	-2.07851
O60763	General vesicular transport factor p115 (Protein USO1 homolog) (Transcytosis-associated protein) (TAP) (Vesicle-docking protein)	USO1	2.85714	3.22581	2.77778	0	2.21518	18.5185	15.3846	3.125	3.0303	10.0146	0.0682679	0.221195	-2.17661
P13667	Protein disulfide-isomerase A4 (EC 5.3.4.1) (Endoplasmic reticulum resident protein 70) (ER protein 70) (ERp70) (Endoplasmic reticulum resident protein 72) (ER protein 72) (ERp-72) (ERp72)	PDIA4	8.57143	9.67742	5.55556	0	5.9511	48.1481	73.0769	3.125	3.0303	31.8451	0.136029	0.186877	-2.41984
Q15643	Thyroid receptor-interacting protein 11 (TR-interacting protein 11) (TRIP-11) (Clonal evolution-related gene on chromosome 14 protein) (Golgi-associated microtubule-binding protein 210) (GMAP-210) (Trip230)	TRIP11	8.57143	9.67742	5.55556	5.40541	7.30245	125.926	142.308	31.25	42.4242	85.477	0.0164989	0.0854318	-3.54908
O75886	Signal transducing adapter molecule 2 (STAM-2) (Hrs-binding protein)	STAM2	0	3.22581	0	0	0.806452	14.8148	11.5385	9.375	9.09091	11.2048	0.000121472	0.0719738	-3.79638
O75976	Carboxypeptidase D (EC 3.4.17.22) (Metallocarboxypeptidase D) (gp180)	CPD	2.85714	0	0	0	0.714286	18.5185	15.3846	6.25	9.09091	12.311	0.00264729	0.0580201	-4.1073
P50851	Lipopolysaccharide-responsive and beige-like anchor protein (Beige-like protein) (CDC4-like protein)	LRBA	0	6.45161	2.77778	2.7027	2.98302	81.4815	69.2308	78.125	69.697	74.6336	4.88983e-08	0.0399689	-4.64498
Q14789	Golgin subfamily B member 1 (372 kDa Golgi complex-associated protein) (GCP372) (Giantin) (Macrogolgin)	GOLGB1	0	0	0	0	0	177.778	196.154	12.5	18.1818	101.153	0.0536068	Only WT	Only WT
